# Supplementary material for: miRNA-148a Enhances the Treatment Response of Patients with Rectal Cancer to Chemoradiation and Promotes Apoptosis by Directly Targeting c-Met
Source: Biomedicines. 2021 Oct 1;9(10):1371. doi: 10.3390/biomedicines9101371 (PMC8533359; doi:10.3390/biomedicines9101371)
Supplement: Supplementary file 1 [file biomedicines-09-01371-s001.zip]

Archive with 1 entries (1 files):
- biomedicines-1379159-supplementary.pdf
